# Supplementary material for: Mosquito breeding water parameters are important determinants for Microsporidia MB in the aquatic stages of Anopheles species
Source: Parasit Vectors. 2024 Dec 18;17:509. doi: 10.1186/s13071-024-06596-9 (PMC11657153; doi:10.1186/s13071-024-06596-9)
Supplement: Supplementary file 2 — Additional file 2: Table S1: Summary of mosquito collected and Microsporidia MB relative abundance per site. [file 13071_2024_6596_MOESM2_ESM.xlsx]

## Sheet: Total mossies
Site	2021	2022	Total MB positive	Number of breeding sites sampled (2021)	Number of breeding sites sampled (2022)
Ada	17	648	13	6	11
Afife	NA	265	1	NA	10
Aveyime	NA	228	0	NA	10
Dodowa	32	NA	0	5	NA
Kade	221	17	4	12	7
Nkoranza	42	NA	0	10	NA
Prestea	289	187	8	12	10
Sawla	480	705	52	11	10
Tarkwa	NA	214	3	NA	10
Zebilla	327	583	11	12	13
