# Supplementary material for: Mosquito breeding water parameters are important determinants for Microsporidia MB in the aquatic stages of Anopheles species
Source: Parasit Vectors. 2024 Dec 18;17:509. doi: 10.1186/s13071-024-06596-9 (PMC11657153; doi:10.1186/s13071-024-06596-9)
Supplement: Supplementary file 3 — Additional file 3: Table S4: Estimated water parameters for selected breeding sites at the study areas. [file 13071_2024_6596_MOESM3_ESM.xlsx]

## Sheet: MB_physico_complete
SampleID	Site	Status	rice field	num_pos	prop_pos	TURB (NTU)	SAL (PSU)	Ca (mg/L)	NO3-N (mg/L)	PO4-P (mg/L)	SO4 (mg/L)	NH4-N (mg/L)	BOD (mg/L)	Mn (mg/L)	Cu (mg/L)	Zn (mg/L)	pH	Temp (℃)	DO (mg/L)
ADA211	Ada	Negative	No	0	0	149	3.26	26.3	0.89	0.91	301	6.32	47.3	0.346	0.009	0.007	8.67	34.1	12.26
ADA214	Ada	Negative	No	0	0	24	1.13	46.8	0.092	0.998	182	2.07	42.4	0.113	0.009	0.0004	7.63	21.83	7.13
AFF 203	Afife	Negative	Yes	0	0	30	0.33	42.3	0.148	0.508	530	1.56	26.2	0.009	0.009	0.0004	8.1	28.77	19.5
AFF205	Afife	Negative	Yes	0	0	137	3.56	124	0.0009	1.2	463	4.49	48.2	3.79	0.009	0.0004	7.63	28.5	9.99
AFF210	Afife	Negative	Yes	0	0	17	38.2	581	0.064	0.328	3559	0.0009	36.4	0.209	0.009	0.032	7.5	31.53	9.43
AVY203	Aveyime	Negative	Yes	0	0	441	0.13	7.2	0.57	1.41	7.7	0.0009	29.6	0.239	0.009	0.0004	6.7	29.57	7.86
AVY207	Aveyime	Negative	Yes	0	0	1113	0.09	19.1	1.29	6.13	95.9	8.66	44.9	0.346	0.009	0.0004	6.7	25.67	4.25
AVY210	Aveyime	Negative	Yes	0	0	462	0.14	4.65	1.05	9.48	116	9.46	55.4	0.0004	0.009	0.008	7.07	34.47	3.8
DDW001	Dodowa	Negative	No	0	0	133	0.34	17.2	0.572	0.358	30	0.009	7.95	0.122	0.026	0.078	8.5	28.47	13.89
DDW002	Dodowa	Negative	No	0	0	51	1.01	106	2.26	0.066	72	0.244	2.4	0.032	0.026	0.029	8.6	31.73	10.5
NKZ001	Nkoranza	Negative	No	0	0	5900	0.09	20.5	1.21	0.2	19.7	3.74	12.6	0.432	0.082	0.084	7.37	28.13	11.3
NKZ002	Nkoranza	Negative	No	0	0	1930	0.08	28.5	1.74	0.083	15.6	1.674	9.6	0.434	0.011	0.039	7.03	25.87	14.4
NKZ003	Nkoranza	Negative	No	0	0	2760	0.03	5.85	1.87	0.351	1.5	2.42	2.4	0.231	0.078	0.004	7.13	30.73	14.23
NKZ004	Nkoranza	Negative	No	0	0	3670	0.01	6.89	1.31	0.295	0.09	6.71	7.2	0.25	0.05	0.031	7.27	25.57	14.5
NKZ005	Nkoranza	Negative	No	0	0	408	0.03	3.21	1.92	0.221	1.7	0.0009	12	0.28	0.043	0.106	7.33	29	15.34
NKZ006	Nkoranza	Negative	No	0	0	3420	0.15	36.2	0.922	0.082	18.6	3.43	20.4	0.363	0.011	0.032	7.6	26.73	14.8
NKZ007	Nkoranza	Negative	No	0	0	2010	0.03	6.97	0.706	0.186	2.1	0.0009	5.3	0.859	0.012	0.031	7.27	25.53	13.4
NKZ008	Nkoranza	Negative	No	0	0	497	0.03	7.21	0.431	0.211	1.3	5.81	4.15	0.044	0.058	0.004	7.47	24.8	13.9
NKZ009	Nkoranza	Negative	No	0	0	1200	0.01	6.97	1.86	0.283	0.09	7.56	5.4	0.124	0.034	0.029	7.57	28.77	15.04
NKZ010	Nkoranza	Negative	No	0	0	4740	0.04	5.13	1.7	0.193	1.74	2.34	154	0.598	0.018	0.043	7.43	30.17	13.24
SWL11	Sawla	Negative	No	0	0	75.2	0.16	23.9	0.211	1.02	8.5	5.35	28.2	0.434	0.009	0.026	8.97	32.53	8.86
SWL2	Sawla	Negative	No	0	0	250	0.12	32.6	0.177	0.233	6.59	1.76	10.9	0.031	0.009	0.022	7.9	27.37	5.46
SWL4	Sawla	Negative	No	0	0	256	0.44	74.9	0.42	0.234	16.2	0.14	6.35	0.011	0.009	0.024	7.87	25.57	2.38
SWL5	Sawla	Negative	No	0	0	63.5	0.22	41.7	0.171	0.131	8.7	0.84	15.2	0.489	0.016	0.004	7.8	23.83	1.34
SWL7	Sawla	Negative	No	0	0	358	0.12	37.9	0.925	0.158	6.4	1.82	16.1	0.043	0.031	0.006	8.2	24.37	7.13
SWL208	Sawla	Negative	No	0	0	2835	0.36	12.8	4.58	7.7	61.4	63.3	177	0.599	0.009	0.037	7.77	25.67	26.4
ZBL002	Zebilla	Negative	No	1	0.0108696	758	0.06	6.17	2.09	0.093	13	3.48	8.8	0.613	0.038	0.016	7.33	28.23	5.43
ZBL003	Zebilla	Negative	No	0	0	1195	0.19	37.1	0.2	0.231	11.5	0.537	12	0.505	0.019	0.005	7.63	31.73	2.7
ZBL010	Zebilla	Negative	No	0	0	364	0.17	41.5	0.914	0.112	10.6	1.43	2.1	0.032	0.072	0.02	7.93	33.27	5.5
ZBL012	Zebilla	Negative	No	0	0	134	0.25	23.6	0.361	0.154	10.2	0.8	5.8	0.163	0.021	0.004	8.63	37.77	9.37
ZBL013	Zebilla	Negative	No	0	0	337	0.04	13.9	0.522	0.259	1.9	1.58	1.05	0.01	0.029	0.011	8.2	31.7	8.01
ZBL014	Zebilla	Negative	No	0	0	30.9	0.05	11.7	0.274	0.047	3.71	0.104	5	0.007	0.032	0.004	7.43	34.3	7.63
ZBL015	Zebilla	Negative	No	0	0	630	0.16	44.2	0.154	0.195	5.9	0.618	2.8	0.032	0.023	0.004	7.87	37.5	7.29
ZBL016	Zebilla	Negative	No	0	0	5720	0.08	19.5	1.73	0.121	7	7.24	24.6	2.54	0.2	0.155	7.93	36.17	5.83
ZBL018	Zebilla	Negative	No	0	0	1880	0.21	40.3	0.183	0.212	8.54	0.468	21.5	2.38	0.019	0.004	7.97	27.8	6.59
ZBL206	Zebilla	Negative	No	0	0	200	0.22	51.3	0.346	0.188	43.7	6.45	270	9.51	0.011	0.011	7.33	28.33	1.59
ADA4	Ada	Positive	No	1	0.0108696	7	1.7	282	0.513	0.0009	362	1.07	2.2	0.004	0.011	0.004	7.67	27.9	13.2
ADA204	Ada	Positive	No	4	0.0434783	418	1.24	49.7	0.23	2.39	140	2.99	45.6	0.567	0.009	0.0004	7.99	26.98	10.994
ADA205	Ada	Positive	No	2	0.0217391	219	3.53	71.3	0.0009	4.29	137	26.8	253	0.414	0.009	0.006	7.99	25.07	14.55
ADA206	Ada	Positive	No	7	0.076087	28	2.64	86.1	0.128	1.54	413	3.72	24.4	0.0004	0.009	0.0004	7.99	26	7.83
AFF208	Afife	Positive	Yes	1	0.0108696	260	0.29	37.5	0.96	0.0009	91.6	10.5	67.5	2.04	0.009	0.0004	7.74	31.93	4.65
KDE3	Kade	Positive	No	1	0.0108696	190	1.04	112	0.0009	0.575	16.3	0.83	9.8	0.266	0.01	0.004	8.23	31.83	6.05
SWL3	Sawla	Positive	No	1	0.0108696	1500	0.05	20.5	1.14	0.225	4.5	4.7	9	0.097	0.053	0.018	8.43	24.73	5.7
SWL6	Sawla	Positive	No	1	0.0108696	278	0.11	28.2	0.196	0.133	7.8	1.9	10.9	0.056	0.052	0.004	8.13	30.5	3.68
SWL8	Sawla	Positive	No	2	0.0217391	300	0.06	16.1	0.76	0.104	3.9	0.548	6.66	0.013	0.031	0.004	7.87	25.57	6.97
SWL1	Sawla	Positive	No	2	0.0217391	15	0.01	51.9	0.155	0.321	6.68	1.68	11.1	0.253	0.019	0.004	7.43	24.87	2.54
SWL9	Sawla	Positive	No	13	0.141304	238	0.15	8.65	0.243	0.164	10.1	1.41	1.42	0.004	0.013	0.004	8.6	28.73	5.81
SWL201	Sawla	Positive	No	3	0.0326087	354	0.2	24.2	0.65	5.97	40.6	2.23	37.2	0.012	0.009	0.013	8.37	30.23	30.3
SWL202	Sawla	Positive	No	5	0.0543478	354	0.17	38.9	0.87	3.4	138	7.55	23.7	0.116	0.009	0.016	7.7	30.53	29.3
SWL203	Sawla	Positive	No	2	0.0217391	219	0.19	27.9	0.67	8.68	89.9	17.8	54.6	0.165	0.009	0.023	7.5	23.77	23.7
SWL205	Sawla	Positive	No	1	0.0108696	228	0.14	27.3	2.35	3.53	95.1	15.7	226	0.06	0.009	0.021	7.43	30.93	29.6
SWL206	Sawla	Positive	No	3	0.0326087	884	0.19	32.5	1.81	7.1	91.5	9.17	33.9	0.129	0.009	0.031	7.57	118.03	29.7
SWL207	Sawla	Positive	No	12	0.130435	35	0.19	40.6	0.77	3.52	28.4	7.9	38.6	0.307	0.009	0.011	7.5	24.3	24.4
SWL210	Sawla	Positive	No	3	0.0326087	80	0.23	52.9	0.61	1.28	27.2	3	44.7	0.0004	0.009	0.07	8.1	28.7	28.6
ZBL005	Zebilla	Positive	No	1	0.0108696	650	0.062	41	0.96	0.336	16.9	0.789	7.75	0.115	0.0016	0.004	7.4	29.57	6.28
ZBL017	Zebilla	Positive	No	1	0.0108696	520	0.04	9.1	0.67	0.131	4.9	1.65	10.5	0.072	0.03	0.004	8	37.17	7.47
ZBL202	Zebilla	Positive	No	1	0.0108696	632	0.22	24.2	0.256	0.994	36	14.2	281	1.79	0.01	0.043	7.1	31.23	6.5
ZBL203	Zebilla	Positive	No	1	0.0108696	854	0.32	65.7	0.45	0.526	78	12.3	356	6.87	0.009	0.008	7.67	34.6	4.17
ZBL212	Zebilla	Positive	No	2	0.0217391	633	0.03	6.1	0.632	0.502	48.5	9.45	137	0.265	0.009	0.014	6.83	36.67	3.13
ZBL214	Zebilla	Positive	No	3	0.0326087	253	0.2	41.4	0.19	2.06	32	1.98	214	0.052	0.009	0.007	6.83	36.97	2.91
Values in red font were below detectable limits, and were replaced with the nearest smallest positive number to allow downstream analyses.
They were treated as follows:
<0.01 <=> 0.009
<0.001 <=> 0.0009
<0.005 <=> 0.0004
