# Supplementary material for: Mosquito breeding water parameters are important determinants for Microsporidia MB in the aquatic stages of Anopheles species
Source: Parasit Vectors. 2024 Dec 18;17:509. doi: 10.1186/s13071-024-06596-9 (PMC11657153; doi:10.1186/s13071-024-06596-9)
Supplement: Supplementary file 4 — Additional file 4: Table S5: Results of Dunn test with Benjamini-Hochberg correction for pairwise comparisons, following Kruskal Wallis test of variance for water parameters among the study sites. [file 13071_2024_6596_MOESM4_ESM.xlsx]

## Sheet: Table S5
	TURB				SAL				Ca				NO3-N				PO4-P				SO4				Cu				Zn				pH				Temp				DO
Comparison	Z	P.unadj	P.adj		Z	P.unadj	P.adj		Z	P.unadj	P.adj		Z	P.unadj	P.adj		Z	P.unadj	P.adj		Z	P.unadj	P.adj		Z	P.unadj	P.adj		Z	P.unadj	P.adj		Z	P.unadj	P.adj		Z	P.unadj	P.adj		Z	P.unadj	P.adj
Ada - Afife	0.0813166	0.93519	0.93519		0.244119	0.807138	0.941661		-0.140458	0.888298	0.888298		0.151553	0.87954	0.87954		0.905571	0.365163	0.639035		-0.147846	0.882464	0.950346		0.262284	0.793103	0.925286		-0.201443	0.840353	0.980411		0.795094	0.426559	0.542893		-1.50448	0.132457	0.9272		0.266123	0.790144	0.961915
Ada - Aveyime	-2.15272	0.0313411	0.125364		2.63368	0.00844659	0.0295631		3.06378	0.00218558	0.0203988		-1.98412	0.0472428	0.220466		-1.19445	0.232301	0.542035		1.24167	0.214357	0.428714		0.239431	0.810771	0.908064		0.0749186	0.94028	0.975105		3.12608	0.00177153	0.0124007		-1.10682	0.268373	0.751444		1.58583	0.112777	0.394719
Afife - Aveyime	-2.06175	0.0392313	0.122053		2.23199	0.0256155	0.0597695		2.95522	0.00312447	0.0218713		-1.96502	0.0494118	0.197647		-1.8712	0.0613179	0.214613		1.27452	0.202479	0.436109		0	1	1		0.239611	0.810632	0.986856		2.22221	0.026269	0.0817257		0.246806	0.805058	0.939235		1.24328	0.213764	0.498783
Ada - Dodowa	0.169482	0.865417	0.931988		0.421076	0.673699	0.857435		0.783136	0.433547	0.578063		-1.94039	0.0523325	0.146531		1.37339	0.169631	0.474966		1.04026	0.298221	0.463899		-1.91497	0.0554961	0.172654		-2.65424	0.00794876	0.0556413		-0.994028	0.320209	0.448293		-1.09296	0.274411	0.698501		-0.227921	0.819707	0.956325
Afife - Dodowa	0.0991797	0.920996	0.955107		0.215039	0.829737	0.929306		0.843039	0.399207	0.558889		-1.94238	0.0520915	0.18232		0.619873	0.535341	0.713788		1.09096	0.27529	0.481757		-2.00095	0.045398	0.158893		-2.35229	0.018658	0.0746322		-1.52981	0.126065	0.220613		0.0909223	0.927554	0.998905		-0.413243	0.679429	0.905905
Aveyime - Dodowa	1.81908	0.0688999	0.1484		-1.66341	0.0962294	0.192459		-1.67274	0.0943792	0.165164		-0.198646	0.84254	0.873745		2.15362	0.0312701	0.218891		-0.0313629	0.97498	0.97498		-1.89827	0.0576611	0.161451		-2.43205	0.0150134	0.0700627		-3.31054	0.000931167	0.0130363		-0.120236	0.904296	1		-1.43224	0.152075	0.3871
Ada - Kade	-0.189966	0.849336	0.951256		0.185677	0.852698	0.91829		-0.468295	0.639574	0.746169		0.733398	0.463316	0.589675		-0.0220891	0.982377	0.982377		1.28998	0.197056	0.459798		-0.617758	0.536735	0.715646		-0.120385	0.904178	0.97373		-0.552511	0.580598	0.65027		-1.39615	0.162671	0.759129		0.914475	0.360467	0.630818
Afife - Kade	-0.230473	0.817724	0.954012		0.0384388	0.969338	0.969338		-0.371322	0.710397	0.795645		0.621031	0.534579	0.623676		-0.544172	0.586323	0.74623		1.3316	0.182991	0.465795		-0.748241	0.454315	0.706712		0	1	1		-0.992824	0.320796	0.427728		-0.480192	0.631091	0.841455		0.72982	0.4655	0.724111
Aveyime - Kade	1.14057	0.25405	0.418436		-1.43911	0.150121	0.262711		-2.31423	0.0206554	0.0722938		1.90105	0.0572955	0.133689		0.710788	0.477216	0.742336		0.446302	0.655379	0.797852		-0.724481	0.46877	0.656279		-0.158488	0.874072	0.978961		-2.43115	0.0150509	0.0602035		-0.62819	0.529879	0.780875		-0.115708	0.907884	1
Dodowa - Kade	-0.280523	0.779077	0.948441		-0.116966	0.906887	0.940476		-0.935088	0.349743	0.515411		1.94039	0.0523325	0.162812		-0.935075	0.34975	0.699499		0.444155	0.656931	0.766419		0.731837	0.464268	0.684185		1.66332	0.0962478	0.207303		0.175417	0.860752	0.860752		-0.502645	0.615214	0.8613		0.958439	0.337842	0.630638
Ada - Nkoranza	-4.17856	2.93355e-05	0.000821394		5.02109	5.13783e-07	1.43859e-05		3.9051	9.41868e-05	0.00263723		-3.37852	0.000728764	0.0204054		2.06064	0.0393377	0.183576		4.67194	2.98363e-06	8.35417e-05		-3.34026	0.00083699	0.0234357		-3.48048	0.000500517	0.0140145		2.99362	0.00275689	0.0128655		-0.28648	0.77451	0.942882		-1.00351	0.315616	0.631233
Afife - Nkoranza	-3.73607	0.000186916	0.00174455		4.11641	3.84814e-05	0.00053874		3.5619	0.000368178	0.00515449		-3.11437	0.00184335	0.025807		0.810612	0.417589	0.687793		4.23932	2.24198e-05	0.000313877		-3.2018	0.00136574	0.0191203		-2.81822	0.00482908	0.0676071		1.74553	0.080893	0.161786		1.39146	0.164085	0.656338		-1.1663	0.243494	0.524449
Aveyime - Nkoranza	-0.965549	0.33427	0.467978		1.10985	0.267065	0.393569		-0.227617	0.819944	0.850312		-0.519047	0.603728	0.676175		2.89954	0.00373705	0.104637		2.3312	0.0197427	0.0690995		-2.87751	0.00400829	0.028058		-2.81079	0.00494203	0.0461256		-1.00956	0.312706	0.46083		0.964179	0.334956	0.625251		-2.49067	0.0127501	0.119001
Dodowa - Nkoranza	-2.96436	0.00303314	0.0212319		2.90354	0.00368968	0.0206622		1.7779	0.0754201	0.15084		-0.206999	0.83601	0.900319		-0.0739242	0.941071	0.975925		2.0181	0.0435806	0.135584		-0.208284	0.835007	0.899238		0.477493	0.633011	0.80565		3.04354	0.00233808	0.0130933		0.961094	0.336505	0.588883		-0.428754	0.668102	0.935343
Kade - Nkoranza	-1.86174	0.062639	0.159445		2.28099	0.0225488	0.0573969		2.40501	0.0161718	0.0754685		-2.41877	0.0155733	0.109013		1.03734	0.299579	0.645248		0.971806	0.331147	0.488006		-1.00843	0.313249	0.515939		-1.58969	0.111905	0.208889		2.04296	0.041056	0.104506		1.29678	0.194708	0.605757		-1.43587	0.151039	0.422909
Ada - Sawla	-1.4239	0.154476	0.308953		3.14691	0.00165008	0.0115506		1.93005	0.053601	0.125069		-1.90651	0.0565844	0.144033		0.418396	0.675658	0.82254		3.09069	0.00199693	0.0111828		-1.1373	0.255413	0.476771		-2.48253	0.0130453	0.0730539		0.408484	0.682919	0.708212		-0.327321	0.743425	0.946177		0.391397	0.695504	0.885186
Afife - Sawla	-1.30926	0.190446	0.333281		2.39862	0.016457	0.0511995		1.80997	0.0703005	0.151417		-1.80285	0.0714117	0.15381		-0.70067	0.483509	0.71254		2.8084	0.0049789	0.0232349		-1.27617	0.201894	0.403788		-1.88187	0.0598532	0.167589		-0.580113	0.561838	0.655478		1.47772	0.139484	0.781108		0.0230196	0.981635	0.981635
Aveyime - Sawla	1.36459	0.172383	0.321782		-0.607471	0.543538	0.760953		-2.01502	0.0439022	0.111751		0.808594	0.418749	0.558332		1.67066	0.0947888	0.294898		0.928415	0.353192	0.494469		-1.13121	0.257968	0.451444		-1.96157	0.0498131	0.154974		-3.23586	0.00121278	0.0113192		1.00758	0.313655	0.675566		-1.5023	0.13302	0.41384
Dodowa - Sawla	-1.08621	0.277386	0.43149		1.52901	0.126261	0.235688		0.362786	0.716765	0.7719		0.919808	0.357673	0.500742		-1.23986	0.215028	0.547344		0.815179	0.41497	0.553293		1.37846	0.168063	0.361981		1.33748	0.181065	0.281657		1.34725	0.177899	0.276732		0.990262	0.322046	0.644092		0.497217	0.619036	0.912264
Kade - Sawla	-0.453614	0.650106	0.866809		1.24869	0.211777	0.329431		1.37789	0.168237	0.261701		-1.6458	0.0998054	0.199611		0.215196	0.829615	0.893431		0.061926	0.950622	0.98583		0.12763	0.898442	0.931717		-1.0125	0.311299	0.458757		0.768288	0.442316	0.538472		1.3176	0.187636	0.656727		-0.781816	0.434323	0.715355
Nkoranza - Sawla	3.76914	0.000163809	0.00229332		-2.81288	0.00490996	0.0229132		-2.80613	0.00501409	0.0280789		2.14481	0.0319678	0.17902		-2.19793	0.0279543	0.260906		-2.42293	0.0153959	0.0615837		3.0141	0.00257744	0.0240561		1.58983	0.111874	0.223747		-3.43134	0.000600612	0.0168171		-0.0161329	0.987128	0.987128		1.78171	0.0747968	0.418862
Ada - Zebilla	-2.70879	0.00675298	0.0378167		3.42263	0.000620193	0.00578847		2.25154	0.0243515	0.0757601		-1.38064	0.167391	0.292934		1.95745	0.0502942	0.201177		3.41895	0.000628623	0.00586715		-2.31052	0.0208596	0.116814		-1.8561	0.0634387	0.16148		1.65927	0.0970617	0.181182		-3.06041	0.00221033	0.0206298		2.21285	0.0269079	0.188356
Afife - Zebilla	-2.41356	0.0157974	0.0737213		2.64908	0.00807119	0.0322848		2.09029	0.0365918	0.102457		-1.3573	0.174685	0.287716		0.630599	0.528303	0.739624		3.09854	0.0019448	0.0136136		-2.28147	0.0225208	0.105097		-1.35687	0.174823	0.287944		0.502817	0.615093	0.662408		-0.883553	0.376938	0.620839		1.58768	0.112359	0.449435
Aveyime - Zebilla	0.358366	0.72007	0.916452		-0.355769	0.722014	0.878973		-1.73023	0.0835893	0.156033		1.17945	0.238219	0.35106		2.83185	0.00462798	0.0647918		1.20591	0.227851	0.425322		-2.02714	0.0426485	0.170594		-1.49649	0.134527	0.235423		-2.2509	0.024392	0.085372		-1.08467	0.278069	0.648827		-0.0985966	0.921459	0.99234
Dodowa - Zebilla	-1.91349	0.0556859	0.15592		1.7262	0.0843114	0.181594		0.584552	0.558849	0.711262		1.23119	0.218252	0.339503		-0.245747	0.805878	0.902583		1.04978	0.29382	0.483939		0.609991	0.541868	0.68965		1.70485	0.0882232	0.205854		2.14125	0.0322541	0.0903116		-0.763549	0.445136	0.692434		1.66056	0.0968022	0.451744
Kade - Zebilla	-1.05896	0.28962	0.426809		1.39497	0.163025	0.268511		1.53637	0.124447	0.204971		-1.4097	0.158627	0.296104		0.932228	0.351219	0.655609		0.236092	0.813362	0.910965		-0.425718	0.670313	0.816034		-0.735865	0.461813	0.615751		1.34956	0.177157	0.291788		0.0416673	0.966764	1		0.0694387	0.94464	0.979627
Nkoranza - Zebilla	2.13605	0.0326755	0.114364		-2.36763	0.0179022	0.0501262		-2.32873	0.0198732	0.0794927		2.68841	0.00717932	0.067007		-0.315169	0.752633	0.878072		-1.92473	0.0542637	0.151939		1.53513	0.124753	0.29109		2.25438	0.0241723	0.0846031		-1.86445	0.0622582	0.145269		-3.26738	0.00108548	0.0151968		3.91337	9.10165e-05	0.00254846
Sawla - Zebilla	-1.82048	0.0686864	0.160268		0.451093	0.651923	0.86923		0.488978	0.624857	0.760696		0.692121	0.488862	0.595136		2.15321	0.0313023	0.175293		0.523105	0.600901	0.764783		-1.65879	0.0971581	0.247312		0.819963	0.412237	0.577132		1.75136	0.0798841	0.172058		-3.81487	0.000136254	0.00381511		2.54609	0.0108938	0.152514
